# Supplementary material for: The Kinetic Response of the Proteome in A549 Cells Exposed to ZnSO4 Stress
Source: PLoS One. 2015 Jul 21;10(7):e0133451. doi: 10.1371/journal.pone.0133451 (PMC4510299; doi:10.1371/journal.pone.0133451)
Supplement: S1 File — Light cyan and light yellow shadows indicate proteins up- and down-regulated after Zn2+ treatment, respectively. The proteins which abundance ratio compared with controls at 9 h was higher than that at 24 h (i.e., Ratio9h > Ratio24h) are in red font, and lower than that at 24 h (i.e., Ratio9h < Ratio24h) are in black font. More protein spots with bigger abundance ratios at 9 h than that at 24 h were identified successfully, which also suggested that this duration of Zn2+ treatment was more advantageous for the observation and analysis of the differentially expressed proteome. (XLS) [file pone.0133451.s002.xls]

## Sheet: ZnSO4
Match Number	Ratio 9h	Ratio 24h	Matches	Sequences	GI	Toltal Score	Mr	pI	Sequence Coverage	Total IonsScore	Gene Official Symbol	Protein name
37 significantly differential expression spots in 9 h as well as 24 h compared with controls
142	3.2816	2.5932	5(1)	4(1)	gi|5174613	50	42968	4.6	0.02	50	NAP1L4	nucleosome assembly protein 1-like 4
406	3.40909	3.24228	1(1)	1(1)	gi|6005993	79	27174	4.43	0.08	79	CLTA	clathrin light chain A isoform b
512	2.83086	2.36674	4(4)	4(4)	gi|163965364	161	23370	4.52	0.25	320	NACA	nascent polypeptide-associated complex subunit alpha isoform b
1206	2.60822	2.39605	2(1)	2(1)	gi|16507237	42	72402	5.07	0.03	66	HSPA5	78 kDa glucose-regulated protein precursor
1209	7.31687	6.94708	3(0)	3(0)	gi|54696300	97	26579	4.74	0.17	97	PSMA5	proteasome (prosome, macropain) subunit, alpha type, 5
1213	6.22694	4.68947	2(0)	2(0)	gi|54696300	74	26579	4.74	0.09	74	PSMA5	proteasome (prosome, macropain) subunit, alpha type, 5
1219	5.52064	4.44052	4(1)	3(1)	gi|5729877	81	71082	—	0.06	198	HSPA8	heat shock cognate 71 kDa protein isoform 1
2106	3.35929	3.34125	2(2)	2(2)	gi|4502101	92	38918	6.57	0.07	135	ANXA1	annexin A1
2405	3.05889	2.77574	5(2)	5(2)	gi|20149675	104	26795	5.15	0.2	251	EFHD2	EF-hand domain-containing protein D2
3107	5.08208	3.80031	2(1)	2(1)	gi|17921989	99	50634	—	0.11	118	TUBA4A	tubulin alpha-4A chain isoform 1
3108	31.9029	26.1525	4(2)	3(2)	gi|4503423	217	17908	6.15	0.26	339	DUT	deoxyuridine 5'-triphosphate nucleotidohydrolase, mitochondrial isoform 2
3110	3.93304	3.52411	6(1)	6(1)	gi|5031851	96	17292	5.76	0.36	262	STMN1	stathmin isoform a
3202	2.81441	2.06729	2(2)	2(2)	gi|31657144	132	19990	5.08	0.18	186	ITPA	inosine triphosphate pyrophosphatase isoform b
3403	6.42906	6.15317	5(1)	5(1)	gi|5902076	94	27842	10.37	0.21	239	SRSF1	serine/arginine-rich splicing factor 1 isoform 1
3404	2.89823	2.6942	3(2)	3(2)	gi|10863945	310	83222	5.55	0.08	396	XRCC5	X-ray repair cross-complementing protein 5
3501	3.64053	3.28803	6(5)	6(5)	gi|12667788	341	227646	—	0.03	567	MYH9	myosin-9
303	5.2547	5.32169	2(1)	2(1)	gi|178045	79	26147	5.65	0.12	139	ACTG1	gamma-actin, partial
1023	2.10302	2.11562	3(1)	2(1)	gi|5031985	62	14640	5.1	0.2	128	NUTF2	nuclear transport factor 2
2119	3.97597	4.91868	7(6)	7(6)	gi|4757756	422	38808	7.57	0.23	715	ANXA2	annexin A2 isoform 2
2507	2.45992	2.98577	2(2)	2(2)	gi|14389309	196	50548	—	0.08	238	TUBA1C	tubulin alpha-1C chain
3102	3.86606	4.37778	1(1)	1(1)	gi|5031851	76	17292	5.76	0.08	76	STMN1	stathmin isoform a
3705	21.7503	22.9273	7(5)	7(5)	gi|4501885	268	42052	5.29	0.23	554	ACTB	actin, cytoplasmic 1
4102	3.6358	4.75394	3(2)	3(2)	gi|95113651	203	37693	5.31	0.18	304	GLRX3	glutaredoxin-3
4811	5.38773	6.73194	6(2)	6(2)	gi|54112117	187	146479	6.65	0.07	375	SF3B1	splicing factor 3B subunit 1 isoform 1
5102	2.12581	5.88075	2(0)	2(0)	gi|154146191	60	85006	4.94	0.02	61	HSP90AA1	heat shock protein HSP 90-alpha isoform 2
1718	0.0601442	0.098999	9(7)	9(7)	gi|62414289	375	53676	5.06	0.24	768	VIM	vimentin
5601	0.399808	0.452128	3(2)	3(2)	gi|4826998	141	76216	9.45	0.07	212	SFPQ	splicing factor, proline- and glutamine-rich
5836	0.0582459	0.322337	5(0)	5(0)	gi|14149675	60	64624	6.79	0.12	171	CSTF2T	cleavage stimulation factor subunit 2 tau variant
1108	0.324962	0.236685	2(0)	2(0)	gi|306891	65	83584	4.97	0.02	64	HSP90AB1	90kDa heat shock protein
1126	0.153544	0.10147	3(1)	2(1)	gi|35959	101	50055	4.81	0.05	136	TUBB4A	tubulin 5-beta
1508	0.449832	0.402496	6(3)	6(3)	gi|47519616	125	33027	4.63	0.16	316	TPM2	tropomyosin beta chain isoform 2
1509	0.398508	0.31694	7(3)	6(3)	gi|9845502	243	32947	—	0.25	483	RPSA	40S ribosomal protein SA
1807	0.159953	0.08228	8(5)	8(5)	gi|4507677	254	92696	4.76	0.11	567	HSP90B1	endoplasmin precursor
5605	0.421706	0.386109	7(5)	7(5)	gi|4758158	244	41689	6.15	0.24	506	2014-09-02	septin-2
7519	0.337155	0.293054	6(5)	6(5)	gi|4507521	297	68519	7.58	0.15	507	TKT	transketolase isoform 1
7621	0.236777	0.101012	3(1)	3(1)	gi|595267	134	83730	9.13	0.04	114	HADHA	78 kDa gastrin-binding protein
7624	0.321874	0.192413	3(2)	3(2)	gi|19743875	159	19743875	8.85	0.07	158	FH	fumarate hydratase, mitochondrial
10 significantly differential expression spots only in 9 h compared with controls
1005	7.7846		5(1)	5(1)	gi|119395750	127	66170	8.15	0.09	274	KRT1	keratin, type II cytoskeletal 1
2004	4.43264		1(1)	1(1)	gi|21956645	58	13058	5.27	0.14	58	MTPN	myotrophin
2201	3.15334		1(1)	1(1)	gi|197382691	48	25404	5.18	0.1	48	HDHD1	pseudouridine-5'-monophosphatase isoform b
2212	3.50662		2(0)	2(0)	gi|4885417	51	22507	5.33	0.13	76	UBE2K	ubiquitin-conjugating enzyme E2 K isoform 1
3206	4.40155		5(2)	4(2)	gi|194739625	280	25305	5.46	0.26	505	ACTG1	epididymis luminal protein 176
4103	5.2029		1(1)	1(1)	gi|22202633	92	17374	5.93	0.12	92	PFDN5	prefoldin subunit 5 isoform alpha
123	0.369002		1(1)	1(1)	gi|42734430	47	43450	5.51	0.04	47	PTRF	polymerase I and transcript release factor
5705	0.229439		2(1)	2(1)	gi|4502111	64	50569	6.25	0.07	91	ANXA7	annexin A7 isoform 1
8005	0.364288		5(2)	2(2)	gi|4503725	112	12000	7.88	0.25	222	FKBP1A	peptidyl-prolyl cis-trans isomerase FKBP1A isoform a
8408	0.488968		3(2)	3(2)	gi|4506467	103	68635	6.03	0.06	150	RDX	radixin isoform 2
3 significantly differential expression spots only in 24 h compared with controls
808		0.217202	3(3)	3(3)	gi|4757900	174	48283	4.29	0.11	234	CALR	calreticulin precursor
1113		0.487697	3(2)	3(2)	gi|5453740	94	19839	4.67	0.18	146	MYL12A	myosin regulatory light chain 12A
6418		0.438579	1(1)	1(1)	gi|4507813	60	55674	6.73	0.02	60	UGDH	UDP-glucose 6-dehydrogenase isoform 1
